# Supplementary material for: Development of a Multiplex Bead Assay for Simultaneous Serodiagnosis of Antibodies against Mycobacterium bovis, Brucella suis, and Trichinella spiralis in Wild Boar
Source: Microorganisms. 2021 Apr 23;9(5):904. doi: 10.3390/microorganisms9050904 (PMC8144985; doi:10.3390/microorganisms9050904)
Supplement: Supplementary file 1 [file microorganisms-09-00904-s001.zip]

Archive with 1 entries (1 files):
- File S1. Non normalized and normalized MFI values of each serum sample of known serological status (M. bovis, B. suis, T. spiralis).xlsx
