# Supplementary material for: Development of a Multiplex Bead Assay for Simultaneous Serodiagnosis of Antibodies against Mycobacterium bovis, Brucella suis, and Trichinella spiralis in Wild Boar
Source: Microorganisms. 2021 Apr 23;9(5):904. doi: 10.3390/microorganisms9050904 (PMC8144985; doi:10.3390/microorganisms9050904)
Supplement: Supplementary file 1 [file microorganisms-09-00904-s001.zip › File S1. Non normalized and normalized MFI values of each serum sample of known serological status (M. bovis, B. suis, T. spiralis).xlsx]

## Sheet: TB SAMPLES
TITLE: Non normalized and normalized MFI values of each serum sample of known TB serological status
TB POSITIVE ID SAMPLES (GOLD STANDARD METHOD ELISA)	NON NORMALIZED MFI VALUES OF MULTIPLEX BEAD ASSAY	NORMALIZED MFI VALUES (MFI OF SAMPLE/MFI OF POSITIVE CONTROL OF ITS PLATE)
TB1	4329.5	0.161008
TB2	16288	0.605727
TB3	2227	0.0828189
TB4	1231.5	0.0457977
TB5	1158	0.0430643
TB6	25191	0.936817
TB7	24210	0.900335
TB8	2631.5	0.0978617
TB9	7580.5	0.281908
TB10	20231	0.752361
TB11	17747.5	0.660004
TB12	23496.5	0.873801
TB13	18494.5	0.687784
TB14	15648	0.581926
TB15	7244	0.269394
TB16	26149	0.972443
TB17	23549.5	0.875772
TB18	21752	0.808925
TB19	18918	0.703533
TB20	9041	0.336222
TB21	17800	0.661956
TB22	27353.5	1.01724
TB23	20632.5	0.767293
TB24	14733	0.547899
TB25	22380	0.83228
TB26	18738	0.696839
TB27	17551	0.652696
TB28	17393	0.64682
TB29	8222.5	0.305783
TB30	3147.5	0.117051
TB31	816	0.0279893
TB32	10940	0.370345
TB33	8560	0.289777
TB34	1498	0.0507109
TB35	9858.5	0.333734
TB36	17580.5	0.595142
TB37	26171.5	0.885968
TB38	25304	0.856601
TB39	1020.5	0.0345464
TB40	27207	0.921022
TB41	25219.5	0.853741
TB42	25761	0.872072
TB43	27015	0.914523
TB44	5411	0.183175
TB45	25595	0.866452
TB46	19682.5	0.6663
TB47	27069	0.916351
TB48	28464.5	0.963592
TB49	22730.5	0.769482
TB50	21270.5	0.720058
TB51	21703	0.734699
TB52	26575.5	0.899645
TB53	11613	0.393128
TB54	1023	0.034631
TB55	1715.5	0.0580738
TB56	23472.5	0.794601
TB57	11047	0.373968
TB58	23805	0.805856
TB59	30679.5	1.03857
TB60	15589	0.527725
TB61	19814	0.670752
TB62	3666.5	0.12412
TB63	11827.5	0.400389
TB64	5047	0.170853
TB NEGATIVE ID SAMPLES (GOLD STANDARD METHOD ELISA)	NON NORMALIZED MFI VALUES OF MULTIPLEX BEAD ASSAY	NORMALIZED MFI VALUES (MFI OF SAMPLE/MFI OF POSITIVE CONTROL OF ITS PLATE)
TB65	32	0.00119003
TB66	44	0.0016363
TB67	388.5	0.0144478
TB68	604.5	0.0224805
TB69	18736	0.696765
TB70	8321	0.309446
TB71	154	0.00572704
TB72	79.5	0.00295649
TB73	23677.5	0.880532
TB74	17916	0.66627
TB75	133	0.00494608
TB76	3217	0.119636
TB77	15370	0.571588
TB78	766	0.0284864
TB79	60	0.00223131
TB80	781	0.0290443
TB81	42	0.00153531
TB82	50	0.00182775
TB83	332	0.0121363
TB84	431	0.0157552
TB85	53	0.00193742
TB86	69	0.0025223
TB87	537.5	0.0196483
TB88	86.5	0.00316201
TB89	785	0.0286957
TB90	120	0.00438661
TB91	880	0.0321684
TB92	113.5	0.004149
TB93	158	0.0057757
TB94	92.5	0.00338134
TB95	201	0.00734757
TB96	142	0.00519082
TB97	111.5	0.00407589
TB98	180	0.00657991
TB99	242	0.00884632
TB100	183	0.00668957
TB101	121	0.00442316
TB102	202	0.00738412
TB103	132	0.00482527
TB104	203.5	0.00743895
TB105	483	0.0176561
TB106	227	0.008298
TB107	962	0.035166
TB108	36.5	0.00133426
TB109	192	0.00701857
TB110	265	0.00968709
TB111	184	0.00672613
TB112	157	0.00573914
TB113	139.5	0.00509943
TB114	57	0.00208364
TB115	1235	0.0451455
TB116	79	0.00288785
TB117	60	0.0021933
TB118	52	0.00190086
TB119	52	0.00190086
TB120	854	0.031218
TB121	42.5	0.00155359
TB122	356.5	0.0130319
TB123	470	0.0171809
TB124	360	0.0131598
TB125	36	0.00131598
TB126	39	0.00142565
TB127	314	0.0114783
TB128	300.5	0.0103073
TB129	331.5	0.0113707
TB130	395	0.0135487
TB131	165	0.0056596
TB132	46	0.00157783
TB133	240.5	0.0082493
TB134	286.5	0.00982713
TB135	407	0.0139603
TB136	64	0.00219524
TB137	64	0.00219524
TB138	84.5	0.0028984
TB139	994	0.0340948
TB140	229.5	0.00787199
TB141	59	0.00202374
TB142	976.5	0.0334945
TB143	154	0.00528229
TB144	857	0.0293956
TB145	104	0.00356726
TB146	241.5	0.0082836
TB147	81	0.00277835
TB148	173.5	0.00595116
TB149	301	0.0103245
TB150	54	0.00185223
TB151	361.5	0.0123997
TB152	105.5	0.00361871
TB153	49	0.00168073
TB154	40	0.00137202
TB155	317.5	0.0108904
TB156	356	0.012211
TB157	782	0.0264726
TB158	666	0.0225457
TB159	14517	0.491435
TB160	116	0.00392688
TB161	27311.5	0.92456
TB162	2315.5	0.0783852
TB163	548.5	0.018568
TB164	23431	0.793196
TB165	103.5	0.00350372
TB166	1595.5	0.0540115
TB167	965	0.0326676
TB168	185	0.0062627
TB169	2158.5	0.0730704
TB170	5225.5	0.176896

## Sheet: BRUCELLA SUIS SAMPLES
TITLE: Non normalized and normalized MFI values of each serum sample of known Brucella suis serological status
BRUCELLA SUIS POSITIVE ID SAMPLES (GOLD STANDARD METHOD ELISA)	NON NORMALIZED MFI VALUES MULTIPLEX BEAD ASSAY	NORMALIZED MFI VALUES (MFI OF SAMPLE/MFI OF POSITIVE CONTROL OF ITS PLATE)
BR1	3491	0.135142
BR2	2616	0.10127
BR3	523.5	0.0202656
BR4	6283	0.243225
BR5	6339	0.245393
BR6	1232.5	0.0477121
BR7	8084	0.312945
BR8	9732	0.376742
BR9	449	0.0173815
BR10	4205	0.162783
BR11	6830	0.264401
BR12	7665	0.296725
BR13	883.5	0.0342018
BR14	1969	0.0762233
BR15	6899	0.267072
BR16	2678	0.10367
BR17	2921.5	0.113096
BR18	599	0.0231883
BR19	10499	0.406434
BR20	1366	0.0528801
BR21	5777	0.223637
BR22	23036	0.891762
BR23	5004.5	0.193733
BR24	1106	0.0428151
BR25	11505	0.445378
BR26	3105.5	0.120219
BR27	4584.5	0.177474
BR28	3517	0.136149
BR29	1103.5	0.0427183
BR30	7569	0.293009
BRUCELLA NEGATIVE ID SAMPLES (GOLD STANDARD METHOD ELISA)	NON NORMALIZED MFI VALUES MULTIPLEX BEAD ASSAY	NORMALIZED MFI VALUES (MFI OF SAMPLE/MFI OF POSITIVE CONTROL OF ITS PLATE)
BR31	81	0.00316815
BR32	85.5	0.00334416
BR33	132	0.0051629
BR34	195	0.00762702
BR35	21	0.000821371
BR36	170	0.0066492
BR37	31.5	0.00123206
BR38	136.5	0.00533891
BR39	376.5	0.014726
BR40	185.5	0.00725545
BR41	59	0.00230766
BR42	215	0.00840928
BR43	903	0.035319
BR44	122.5	0.00479133
BR45	211	0.00825283
BR46	38	0.00148629
BR47	167	0.00653186
BR48	95.5	0.00373528
BR49	432	0.0168968
BR50	305.5	0.011949
BR51	359.5	0.0140611
BR52	26	0.00101694
BR53	266	0.0102973
BR54	89	0.00344534
BR55	36.5	0.00141298
BR56	80	0.00309693
BR57	155.5	0.00601967
BR58	158.5	0.0061358
BR59	213.5	0.00826494
BR60	177	0.00685197
BR61	168	0.00650356
BR62	124.5	0.0048196
BR63	95.5	0.00369696
BR64	107	0.00414215
BR65	256	0.00991019
BR66	111	0.004297
BR67	85	0.00329049
BR68	83.5	0.00323243
BR69	82	0.00317436

## Sheet: TRICHINELLA SPIRALIS SAMPLES
TITLE: Non normalized and normalized MFI values of each serum sample of known Trichinella spiralis serological status
TRICHINELLA SPIRALIS POSITIVE ID SAMPLES (GOLD STANDARD METHOD ELISA)	NON NORMALIZED MFI VALUES MULTIPLEX BEAD ASSAY	NORMALIZED MFI VALUES (MFI OF SAMPLE/MFI OF POSITIVE CONTROL OF ITS PLATE)
TR1	1498.5	0.0636387
TR2	18597.5	0.789803
TR3	12352.5	0.524589
TR4	12875	0.546779
TR5	10735	0.455897
TR6	8511	0.361447
TR7	11450	0.486262
TR8	375	0.0159256
TR9	14655	0.622372
TR10	1348	0.0572472
TR11	10569.5	0.448868
TR12	7667.5	0.325625
TR13	20640	0.876545
TR14	2929	0.12439
TR15	1433.5	0.0608782
TR16	5872	0.249374
TR17	1697.5	0.0720899
TR18	4829	0.205079
TR19	289	0.0122733
TR20	10268	0.436064
TR21	19263	0.818066
TRICHINELLA SPIRALIS NEGATIVE ID SAMPLES (GOLD STANDARD METHOD ELISA)	NON NORMALIZED MFI VALUES MULTIPLEX BEAD ASSAY	NORMALIZED MFI VALUES (MFI OF SAMPLE/MFI OF POSITIVE CONTROL OF ITS PLATE)
TR22	254.5	0.0108082
TR23	544.5	0.023124
TR24	750.5	0.0318724
TR25	197.5	0.00838748
TR26	130	0.00552087
TR27	125.5	0.00532977
TR28	361	0.015331
TR29	452	0.0191957
TR30	697	0.0296004
TR31	281	0.0119336
TR32	765	0.0324882
TR33	904.5	0.0384125
TR34	136.5	0.00579692
TR35	319	0.0135474
TR36	243	0.0103198
TR37	171.5	0.00728331
TR38	361	0.015331
TR39	1486	0.0631078
TR40	262	0.0111267
TR41	649.5	0.0275831
TR42	245.5	0.010426
TR43	658	0.0279441
TR44	176.5	0.00749565
TR45	818	0.034739
TR46	112	0.00475644
TR47	231	0.00981017
TR48	231	0.00981017
TR49	168	0.00713467
TR50	354	0.0150338
TR51	186	0.0078991
TR52	234	0.00993757
TR53	251	0.0106595
TR54	308	0.0130802
TR55	287	0.0121884
TR56	158	0.00670998
TR57	163	0.00692233
TR58	586	0.0248864
TR59	654	0.0277742
TR60	345	0.0146515
TR61	169	0.00717714
TR62	724	0.030747
TR63	876	0.0372022
TR64	267	0.011339
TR65	33	0.00140145
TR66	58.5	0.00248439
TR67	36	0.00152886
TR68	45	0.00191107
TR69	123	0.0052236
TR70	372	0.0157982
TR71	124	0.00526606
TR72	38	0.00161379
TR73	3	0.000127405
TR74	264	0.0112116
TR75	89	0.00377968
TR76	54	0.00229329
TR77	87	0.00369474
TR78	64	0.00271797
TR79	44	0.0018686
TR80	38	0.00161379
TR81	38	0.00161379
TR82	351	0.0149064
TR83	39	0.00165626
TR84	463	0.0196628
TR85	232	0.00985264
TR86	127	0.00539347
TR87	232	0.00985264
TR88	24	0.00101924
TR89	574	0.0243768
TR90	111	0.00471398
TR91	75	0.00318512
TR92	42	0.00178367
TR93	62	0.00263303
TR94	35	0.00148639
TR95	65	0.00276044
TR96	323	0.0137172
TR97	55	0.00233575
TR98	123	0.0052236
TR99	234	0.00993757
TR100	65	0.00276044
TR101	34	0.00144392
TR102	65	0.00276044
TR103	87	0.00369474
TR104	432	0.0183463
TR105	34	0.00144392
TR106	654	0.0277742
TR107	123	0.0052236
TR108	345	0.0146515
TR109	93	0.00394955
TR110	324.5	0.0137809
TR111	302.5	0.0128466
TR112	284	0.012061
TR113	185	0.00785663
TR114	298	0.0126555
TR115	117	0.00496879
TR116	324	0.0137597
TR117	653	0.0277318
TR118	233	0.0098951
